# Supplementary material for: Progressive alterations of left atrial and ventricular volume and strain across chronic kidney disease stages: a speckle tracking echocardiography study
Source: Front Cardiovasc Med. 2023 Sep 6;10:1197427. doi: 10.3389/fcvm.2023.1197427 (PMC10513786; doi:10.3389/fcvm.2023.1197427)
Supplement: Supplementary file 1 [file Table1.xlsx]

## Sheet: 27.6.2023
hovaten	tuoi	gioi	CC	CN	BSA	maBA	khoavv	Nephritis	Glomerulonephritis	Diabetes	Hypertension	Dyslipidemia	Others	Noreport	tiensu	thoigianCKD	lsnhiptim	lsHAmax	lsHAmin	lsphu	TTNT	lsnctieu	HC	BC	TC	Hb	ure	creatinin	GFR	CRP	glucose	natri	kali	clo	GOT	GPT	choles	triglycerid	HDLC	LDLC	CaTP	phospho	PTH	sat	ferritin	transferrin	proteinTP	albumin	Aciduric
vuvanduy	17	1	162	67	1.72	220019373	TTTTNvaLM	0	0	0	0	0	0	1	0	3	80	120	70	1	0	bt co bot	5.05	11.1	395	150	8.7	83	106	#NULL!	4.3	137	3.5	105	144	111	3.6	1.4	1.3	2.1	1.74	1.4	8	18	250	207	40.2	13.5	300
nongvanthai	18	1	160	61	1.63	220225647	TTTTNvaLM	0	0	0	0	0	0	1	0	3	80	110	80	1	0	bt co bot	3.48	14	64	108	4.6	79	125	#NULL!	9	136	2.8	108	22	13	9.9	7.8	1.7	4.3	1.89	1.3	9	14	330	210	42.5	12.6	345
vuthiquynh	29	0	154	46	1.4	220021710	TTTTNvaLM	0	0	0	0	0	0	1	0	24	92	120	80	1	0	thieunieu	4.88	6.46	438	94	4.6	51	125	#NULL!	4.7	141	3.5	111	18	11	9.82	1.24	1.6	6.7	1.94	1	8	3.6	358	210	47.5	20.3	307
nguyenvanphau	56	1	152	42	1.33	220026924	TTTTNvaLM	0	0	0	0	0	1	0	Gout	32	86	140	80	0	1	bt	4.13	13.96	316	101	5.4	68	101	5.458	11	139	3.8	105	19	22	4.3	1.8	0.9	2.1	2.05	1.6	11	10	455	200	71	36	432
hoangvanlien	50	1	160	59	1.6	220027076	TTTTNvaLM	0	0	0	0	0	0	1	0	5	84	130	80	1	0	co bot	3.79	13.2	347	120	3.9	78	100	#NULL!	3.9	141	3.2	106	33	18	7.8	3.2	1	4.5	1.91	1.2	8	20	400	210	41.3	17.8	337
tranvanthang	42	1	162	96	2	220248071	VTM	0	0	1	1	0	0	0	DTD, THA	5	67	140	90	0	0	bt	5.01	9.6	202	149	6	53	124	#NULL!	7.1	143	3	104	14	28	5.8	3.2	0.9	3.5	2.2	1.4	9	15	300	201	67	37	300
phamvanhoc	74	1	150	48	1.4	220044673	VTM	0	0	1	1	0	0	0	DTD, THA	3	71	110	70	0	0	bt	5.1	7.8	232	139	5	72	90	#NULL!	7.8	140	3.9	102	23	20	4.5	3.2	0.9	2.9	2.3	1.3	8	20	355	210	68	36	345
lehongngoc	18	0	142	52	1.38	220044738	TTMDDULS	1	0	0	0	0	0	0	SLE	36	100	110	80	0	0	bt	3.18	3.94	262	96	6.5	50	136	#NULL!	6.8	137	3.7	100	30	18	7.2	2	1.32	5.6	1.9	0.9	7	12	450	178	58	23	432
voxuanduc	48	1	173	60	1.72	KKB	KKB	0	0	0	0	0	0	1	0	3	77	150	90	0	0	bt	5.4	13	174	167	5	88	90	#NULL!	4.2	140	3.7	102	15	10	5.4	2.8	1.4	3.6	2.3	1.2	7	20	300	118	77	41	322
vuvanlap	62	1	176	57	1.7	KKB	KKB	1	0	0	0	0	0	0	SLE	12	66	120	60	0	0	bt	3.6	7.2	371	117	6.5	76	92	#NULL!	5.2	140	4.6	104	16	10	4.3	2.6	1.2	2.7	2.46	0.9	6	18	300	216	67	48	422
tranthingat	28	0	150	40	1.3	KKB	KKB	0	0	0	0	0	0	1	0	84	74	120	80	0	0	BT	4.8	6.5	227	122	4.5	65	111	#NULL!	4.7	139	3.5	104	12	12	7.2	2.5	1.1	3.6	2.6	0.9	5	20	355	180	67	39	410
nguyenthihongnhung	17	0	165	64	1.7	220046223	TTMDDULS	1	0	0	0	0	0	0	SLE	48	90	110	80	1	0	bt	2.1	6.9	432	87	7	65	92	0.04	5	139	4	110	10	8	5.2	3.1	0.9	3	2.3	0.9	7	6	368	160	46	18	321
tathimyngoc	19	0	155	50	1.47	220044946	TTMDDULS	1	0	0	0	0	0	0	SLE	7	100	120	80	0	1	bt	4.2	8	273	123	5.4	60	127	#NULL!	4.6	135	3.8	102	26	13	5.1	2.8	1.3	2.3	2.3	1.2	8	19	466	120	70	38	356
nguyenthimylinh	24	0	169	52	1.59	220051375	TTMDDULS	1	0	0	0	0	0	0	SLE	3	100	140	90	0	1	bt	3.29	9	8.7	95	6.2	70	90	0.069	4.8	136	3.9	104	20	15	6.7	3	1	4	2.34	1.3	8	8.3	510	185	#NULL!	20.9	58
vuthithanh	77	0	155	50	1.41	220051168	TTMDDULS	1	0	0	0	0	0	0	SLE	3	90	110	68	0	1	bt	3.2	15.3	320	87	7.3	59	90	9.16	5.4	135	3.7	100	54	20	4.2	2.1	0.8	2.3	2.2	1.2	8	6.1	600	145	61	34	310
daothitho	69	0	156	45	1.34	220259061	TTMDDULS	1	0	0	0	0	0	0	SLE	12	100	140	80	0	0	bt	3.1	13	140	88	4.8	60	90	8.57	4.5	142	3	108	36	7	2.9	1.1	1	1.4	2	1.3	6	4.3	520	140	58	23	232
truongvanhop	61	1	165	43	1.39	220258951	TTMDDULS	1	0	0	0	0	0	0	SLE	12	86	140	90	0	1	bt	4.3	14.53	349	121	7.2	76	90	1.612	4.8	135	3.8	98	47	63	5.1	1.7	0.9	2.6	1.98	1.4	9	8.2	853	185	61	29	432
dangthitinh	34	0	155	56	1.54	220055756	TTMDDULS	1	0	0	0	0	0	0	SLE	12	100	80	120	0	1	bt	4.2	4.3	312	118	3.9	55	109	0.084	4.3	143	3.3	108	15	14	4.8	2.1	1.2	2.3	2.2	1.3	9	11	842	198	65	34	231
lythichung	32	0	145	58	1.49	220055548	TTMDDULS	1	0	0	0	0	0	0	SLE	36	78	110	70	0	1	bt	2.97	3.57	210	85	6.1	59	102	0.297	5.4	135	3.3	104	14	12	4.5	1.6	1.2	1.8	2.04	1.3	12	2.6	765	140	61	28	321
tranthimien	69	0	150	48	1.41	220056569	VTM	0	0	1	1	0	0	0	DTD, THA	12	75	140	75	0	0	bt	4.25	6.61	282	127	5.4	48	110	#NULL!	14.5	137	3.5	100	18	26	4.42	1.55	1.37	2.35	2	1.3	4	9.8	342	201	64	35	435
phamthihue	40	0	160	55	1.56	220261497	VTM	0	0	0	0	0	1	0	soi nieu quan	12	79	105	70	0	0	bt	4.4	4.8	166	133	3.2	48	120	#NULL!	4.7	139	3.7	104	22	17	3.7	1.6	1.1	2.1	2.1	1.35	6	10.5	245	201	63	35	231
dongthilan	27	0	152	40	1.32	220020967	TTTTNvaLM	1	0	0	0	0	0	0	SLE	3	85	130	80	1	0	thieu nieu	3.85	8.6	211	104	9.7	108	60	0.739	4.8	138	5.8	112	32	21	10.56	3.96	1.3	4	1.81	1.4	9	10	230	130	56	16.7	481
luongthihuoi	62	0	156	69	1.69	220021479	TTTTNvaLM	0	0	1	1	0	0	0	DTD, THA	4	100	170	100	1	0	bt	4.25	10.8	352	128	5.1	68	81	#NULL!	5.07	139	3.9	107	17	18	10.69	3.02	1.4	4.8	2.22	0.9	7	13	350	350	59.8	25.8	212
tranvanduong	46	1	162	48	1.49	220025104	TTTTNvaLM	0	0	0	0	0	0	1	0	7	85	120	70	1	0	bt	3.42	10.8	200	105	8.8	106	65	#NULL!	10.4	132	4.2	97	21	18	3.19	1.59	0.5	1.97	1.94	1.45	10	20	400	210	46.2	18.9	532
lethihuong	28	0	162	50	1.5	220026264	TTTTNvaLM	0	0	0	0	0	1	0	Suy giap	24	80	130	70	1	0	thieunieu	3.28	5.7	187	96	23.6	105	62	0.07	5	140	4.7	114	21	22	11	2.9	1.27	8.7	1.85	2.2	14	15	452	210	45.2	18.8	524
nguyendangdung	58	1	163	56	1.6	220025451	TTMDvaDULS	0	0	0	0	0	0	1	0	36	100	130	70	0	0	bt	2.76	6.3	376	77	9.1	87	84	#NULL!	4.6	135	3.6	100	14	8	2.6	0.6	0.9	1.5	2.12	1.4	8	5.3	759.9	170	107.7	25.2	345
vungoctien	27	1	175	64	1.76	KKB	KKB	0	0	0	1	0	0	0	THA	12	70	130	80	0	0	bt	4.4	6.5	218	119	5.6	112	72	#NULL!	4.5	137	4	100	10	18	4.5	2.1	1.4	3.1	2.3	1.2	9	12	310	210	67	38	344
tranvantuong	43	1	168	69	1.79	220232090	TTTTNvaLM	0	0	0	1	0	0	0	THA	12	50	170	100	0	0	bt	4.94	11.8	206	149	5.3	101	78	0.203	7.51	139	3.4	100.6	18.5	16.4	4.5	2.1	1.3	2.6	2.3	1	7	18	351	180	67	38	424
buivanhuong	40	1	160	52	1.52	222003455	TTTTNvaLM	0	0	0	1	0	0	0	THA	36	100	130	80	1	0	bt	3.89	14.3	436	116	5.4	125	62	4.369	4.4	143	2.6	106	16	13	6.98	6.41	0.98	4.13	1.88	1.3	9	17	400	210	42.4	16.9	377
ngothitham	59	0	150	58	1.53	220044704	VTM	0	0	1	1	0	0	0	DTD, THA	4	80	190	100	0	0	bt	4.3	8.8	344	128	6.2	75	75	#NULL!	4.9	138	4.2	101	22	34	3.8	3.8	0.8	1.2	2.1	1.4	7	20	300	210	68	37	435
nguyenlinhchi	27	0	158	52	1.5	220043604	TTTTNvaLM	0	0	0	0	0	0	1	0	3	87	130	80	1	0	bt	3.8	4.9	243	107	5.7	91	64	0.09	4.5	137	3.9	108	16	6	10	4.1	0.9	6.1	2.01	1.4	8	15	480	198	54	25.8	348
muithibinh	61	0	150	60	1.6	220248243	VTM	0	0	1	1	0	0	0	DTD, THA	3	94	130	70	0	0	bt	5.9	4.9	242	148	8	71	79	#NULL!	17	139	3.5	96	36	54	5.2	3.2	1	3.2	2.2	1.4	8	20	300	207	67	37	400
buithithuylien	38	0	158	49	1.46	220045181	TTMDDULS	1	0	0	0	0	0	0	SLE	12	100	95	70	0	1	bt	4.4	6.1	148	142	4.4	87	73	0.109	4.8	140	3.8	105	28	17	4.5	2.1	1.3	2.2	2.2	1.1	8	20	289	200	75	40	356
nguyenthihuyen	26	0	153	45	1.39	220247851	TTMDDULS	1	0	0	0	0	0	0	SLE	12	100	95	70	0	1	bt	4	4.2	185	105	4.8	90	75	#NULL!	4.5	138	3.6	103	145	347	3.3	1.6	0.76	1.79	2.3	1.5	12	24	1092	179	65	32	346
tangocduc	64	1	169	60	1.69	220044665	Co xuong khop	0	0	1	0	0	1	0	DTD, Gout, Viem gan C	3	80	110	80	0	0	bt	3.8	6.3	423	111	4.4	112	61	0.824	4.8	139	4.4	102	14	23	4.3	2	0.9	2.8	2.1	1.2	6	10	400	154	64	42	494
maidachoa	69	1	178	43	1.89	222005593	Co xương khop	0	0	1	1	0	1	0	DTD, THA, Gout	12	90	130	80	1	1	bt	3.9	10.8	420	115	3.3	107	61	0.29	8.5	141	3.3	111	19	15	5.2	3.4	0.9	3.5	2.1	1.3	9	11	546	188	80	34	324
nguyenphuongthao	38	0	149	42	1.32	220042891	TTMDDULS	1	0	0	0	0	0	0	SLE	12	95	110	70	0	0	bt	3.9	11.5	25	97	3.6	83	77	0.036	4.5	136	4.5	103	15	20	5.6	1.2	2.45	2.6	2.3	0.8	8	5.3	29	372	65	38	432
thaithuhuong	53	0	165	54	1.59	220247967	TTMDDULS	1	0	0	0	0	0	0	SLE	3	80	120	70	0	1	bt	2.38	0.2	190	67	6.2	87	66	1.553	16	132	3.1	103	27	22	4.1	0.8	1.3	2.1	2.2	0.9	6	1.7	1939	87	71	29	431
lethilan	65	0	150	40	1.3	222005438	Noi tiet	0	0	1	1	0	0	0	DTD, THA	6	95	130	80	1	0	bt	2.9	9.6	239	85	6.1	76	71	2.916	6.7	140	2.8	103	50	35	4.7	1.3	1.3	2.8	2	1.2	8	10.7	229	117	56	27.5	244
tranvandang	65	1	166	56	1.62	220044981	huyet hoc	0	0	0	0	0	1	0	Bach cau cap (LXM)	3	80	100	70	0	1	bt	3.2	19.5	24	92	9.1	104	65	6.045	6.7	136	4.9	102	22	35	4.7	2.1	1.3	3.4	2.2	1	7	10	512	180	70	32	349
daovanbinh	63	1	175	73	1.88	220251477	VTM	0	0	1	1	0	0	0	DTD, THA	3	92	120	70	0	1	bt	3.9	4.6	150	134	6.6	102	68	0.198	6	137	3.6	102	38	28	6.1	4.2	0.9	3.7	2.2	0.9	8	14	400	180	70	40	344
nguyentienuy	81	1	162	51	1.51	221603405	VTM	0	0	0	1	0	0	0	THA	3	70	140	80	0	0	bt	4	6	148	120	4.5	92	67	#NULL!	5	141	3.5	102	11	23	4.6	2.4	0.8	2.1	2.1	1.3	12	18	341	115	65	39	309
nguyenngocvien	69	0	163	62	1.68	220046876	TTTTNvaLM	0	0	0	0	0	0	1	0	3	86	120	80	1	0	bt	4.7	11	413	155	6	104	65	#NULL!	4.8	140	3.3	107	30	35	12	2.3	1	6.5	1.9	1.4	7	14	365	210	58	26	412
nguyenthihoai	43	0	155	50	1.47	220046555	TTMDDULS	1	0	0	0	0	0	0	SLE	12	90	120	80	0	1	bt	3.2	6	295	101	6.4	77	85	0.782	7.4	138	3.2	105	15	16	4.5	2.1	1.3	3.1	2.2	1	7	20	244	130	65	39	344
nguyenvangiang	30	1	165	61	1.67	KKB	KKB	0	0	0	1	0	0	0	THA	15	86	135	80	0	0	bt	5.1	8.2	265	151	6.7	126	66	#NULL!	4.9	138	3.8	102	15	11	5.4	2	1.3	3.3	2.2	1.4	9	25	350	210	70	42	310
phamduyhoang	21	1	168	50	1.53	220046376	TTMDDULS	1	0	0	0	0	0	0	SLE	12	100	120	70	1	0	bt	3.07	14	292	94	17	122	73	0.724	4.4	142	4.9	109	18	8	5.37	1.5	1	3.39	1.97	1.5	8	7.4	845	201	56	24	534
haconghuynh	52	1	160	59	1.61	KKB	KKB	0	0	0	0	0	1	0	xo gan	6	85	130	80	1	0	bt	3.5	7.5	92	121	8.4	118	61	#NULL!	8.4	136	4.2	105	411	188	6.5	3.4	0.8	3.7	1.9	1.4	9	20	412	184	75	24	502
bethihuong	21	0	155	50	1.47	220050391	TTMDDULS	1	0	0	1	0	0	0	SLE, THA	3	100	155	100	1	1	bt	3.92	13	164	102	8.1	89	70	#NULL!	5.4	141	4.4	113	14	16	6.1	3.1	1.1	3.6	2.05	1.3	8	8.2	782.1	80	37	19	345
levankieu	86	1	160	65	1.71	220259449	Cap cuu	0	0	1	0	0	0	0	DTD	3	80	160	90	0	0	bt	4.8	6.8	256	142	7	97	67	#NULL!	40.26	131.2	4.61	104.1	24	26	6.2	3.3	0.8	4.3	2	1.4	6	2.6	213	201	67	34	456
nguyenthihanh	41	0	152	52	1.47	222002689	TTTTNvaLM	0	0	0	0	0	0	1	0	4	90	110	80	1	0	bt	4.36	11.9	262	128	7.7	130	44	1.2	5	142	3.7	103	25	30	9.1	2.68	1.29	5.28	2	1.46	12	380	210	230	57.1	31	600
lequangthanh	61	1	163	50	1.5	220022665	TTTTNvaLM	0	0	1	1	0	0	0	DTD, THA	60	75	125	65	1	1	bt	3.7	5.6	174	94	14	188	32	0.149	6.3	134	4.6	103	28	15	2.5	1.1	1.3	1.2	1.98	1.6	14	8.9	198	269	78	41.4	435
vuthibay	63	0	160	54	1.55	220026010	TTTTNvaLM	0	0	0	1	0	0	0	THA	3	85	130	90	0	0	bt	3.33	5.4	329	69	8.7	101	51	#NULL!	6.3	142	4.1	106	26	12	2.8	2.2	0.9	1	2.34	1.21	9	2.6	6.6	345	79.5	41.4	751
maihacloi	75	1	162	62	1.66	220026300	TTTTNvaLM	0	0	1	1	0	0	0	DTD, THA	24	60	160	70	0	0	bt	4.2	6.7	234	108	9.2	176	32	#NULL!	8.9	135	4.5	100	20	22	5.8	3.5	0.8	3.6	2.49	0.9	9.5	12	345	210	66	36	453
lethivan	26	0	160	41	1.35	220026607	TTTTNvaLM	1	0	0	0	0	0	0	SLE	12	98	125	90	0	1	bt	2.93	7.4	383	81	6.6	169	36	2.5	6.8	140	3.8	107	11	8	6.47	1.79	1.7	3.9	2.16	1.46	9	7	456	199	61.3	30.9	542
nguyenphuongthao	26	0	168	60	1.68	220027090	TTTTNvaLM	0	0	0	0	0	0	1	0	3	90	130	90	1	0	bt	3.39	7.6	188	73	19.5	133	48	#NULL!	4.3	139	4.8	109	24	18	8.82	5.5	0.7	6.4	1.83	1.4	10	16.9	523.1	154	49.6	22.5	469
nguyenthilien	67	0	150	42	1.33	KKB	KKB	0	0	0	1	0	0	0	THA	36	86	140	80	0	0	bt	4.19	6.7	339	123	8.4	107	46	#NULL!	5.3	139	3.6	105	24	17	4.8	2.1	1.07	2.82	2.38	0.98	11	19	333	145	65	36	367
kieutranghuy	58	1	165	58	1.63	KKB	KKB	0	0	0	0	0	0	1	0	12	85	130	80	0	0	bt	4.78	7.6	354	142	4.8	127	53	#NULL!	5.6	137	3.6	104	27	22	4.6	2.1	1.3	3.1	2.25	1.42	8.5	20	361	212	67	38	677
nguyenducthang	47	1	160	45	1.44	220029580	huyet hoc	0	0	0	1	0	0	0	THA	8	60	150	90	0	0	bt	4.34	3.1	195	119	9.7	173	40	#NULL!	7.2	142	4.1	108	19	15	3.4	1.8	1	2.8	2.21	1.3	8	17.5	954	210	67.9	41.1	610
tongochoan	58	1	165	70	1.79	KKB	KKB	0	0	0	1	0	0	0	THA	10	80	130	80	0	0	bt	5.09	12.6	305	155	5.4	122	56	#NULL!	5.8	138	3.5	98	23	15	5.1	2.2	0.9	3.1	2.4	1.3	8	16	362	165	65	36	750
phamthihuyen	43	0	164	67	1.75	KKB	KKB	0	0	0	1	0	0	0	THA	24	80	120	80	0	0	bt	5	9.4	304	147	7.3	121	47	#NULL!	5.2	135	4	105	25	19	5.74	3.56	0.9	3.2	2.4	1.2	8	7.2	432	198	71	36	441
hoangminhphuong	67	0	163	75	1.8	221603268	VTM	0	0	1	1	0	0	0	DTD, THA	6	76	140	80	0	0	bt	4.6	8.4	290	135	9.5	122	40	#NULL!	6.7	138	3.8	103	25	19	6.3	3.8	0.7	3.7	2.1	1.5	9	8	762	203	61	36	512
daovando	69	0	167	53	1.6	220046047	VTM	0	0	0	1	0	0	0	THA	3	83	130	80	0	0	bt	3.6	6.4	225	113	8.2	133	35	#NULL!	6.2	134	4.2	97	19	19	5.4	2.5	0.9	3.1	2.2	1.2	8	15	330	210	67	39	452
tranvancuong	85	1	159	50	1.45	220247938	Noi tiet	0	0	1	0	0	0	0	DTD	3	82	120	70	1	0	bt	3.7	16.8	154	108	21	144	38	#NULL!	36	135	4.2	99	23	12	6	2.8	0.9	3.1	1.9	1	10	7	721	180	61	25	510
nguyenvanao	76	1	160	70	1.76	KKB	KKB	0	0	0	1	0	0	0	THA, cat than	24	80	145	110	0	0	bt	5	9	208	160	5.9	132	45	#NULL!	5.2	141	4.1	106	26	20	5.1	3.1	0.9	2.9	2.2	1.1	8	20	350	210	75	38	396
hoanganhtuan	54	1	168	56	1.62	220248314	Cap cuu	0	0	0	0	0	1	0	Gout, soi than	12	80	140	70	0	1	bt	4.5	12.8	226	105	14.2	204	31	#NULL!	6.1	139	3.8	103	20	15	4.2	0.9	1.1	2.1	2.3	0.9	15	2.8	638	180	57	31	400
nguyenductrac	70	1	155	45	1.4	KKB	KKB	0	0	0	1	0	1	0	THA, Soi than	24	97	160	95	0	0	bt	4.7	7.6	279	133	10.6	180	35	#NULL!	4.5	135	4.6	98	15	25	4.5	2.1	0.9	3.2	2.3	1.6	18	8.9	614	175	71	44	309
nguyenthilai	72	0	135	37	1.1	KKB	KKB	0	0	0	0	0	1	0	K giap	36	71	125	75	0	0	bt	4.3	6.9	200	88	11	139	33	#NULL!	4.7	135	5.4	112	20	25	4	2.1	0.9	3	2.17	1.2	16	10.4	280	175	68	37	512
nguyenthilan	47	0	160	51	1.5	KKB	KKB	0	0	0	1	0	0	0	THA	36	73	170	110	0	0	bt	4.6	9.9	371	132	14	217	43	#NULL!	5.7	136	4.1	106	17	6	3.4	1.6	1.2	3.1	2.36	1.5	10	9	712	200	67	36	432
hoangthisinh	77	0	150	47	1.4	KKB	KKB	0	0	0	0	0	1	0	RL sinh tuy	24	100	160	80	0	0	bt	3.5	7	150	104	7.3	137	32	#NULL!	4.5	139	3.8	107	30	32	5.4	2.6	1.1	3.1	2.3	1.3	7	14	432	165	79	43	512
tranvankhoi	67	1	160	48	1.42	220044964	Noi tiet	0	0	1	1	0	0	0	DTD, THA	24	87	120	70	0	0	bt	3.7	7	302	114	6.4	157	39	#NULL!	6.4	125	5.2	100	34	38	2.9	1.8	0.8	1.3	2	1.6	14	15	400	210	61	43	461
buithingan	80	0	154	42	1.36	220251914	TM	0	0	0	1	0	0	0	THA	3	90	200	92	0	0	bt	3.7	7.1	320	110	5.5	118	38	#NULL!	5.6	141	3.7	112	16	9	6.6	3	1.1	3.3	2.4	1	9	15	400	210	67	36	344
dinhquangtrung	75	1	145	37	1.22	220237452	VTM	0	0	0	0	0	1	0	Soi than	24	80	130	90	0	0	bt	4	16	422	102	16.9	196	31	#NULL!	4.8	143	4.5	106	20	21	5.2	2.6	0.9	2.8	2.1	1.5	12	8	678	170	78	39	434
tansunmay	27	0	145	37	1.23	220046525	TTMDDULS	0	0	0	0	0	0	1	0	5	90	90	60	0	1	bt	3.3	9.2	292	95	9.6	114	57	0.122	4.5	140	4.8	108	15	10	3.8	1.3	1.1	2.3	1.9	1.4	10	8	516	170	61	27	412
nguyenthithuan	20	0	155	43	1.36	220048071	KKB	1	0	0	0	0	0	0	SLE	72	100	135	80	0	1	bt	3.19	3.7	229	93	19	144	45	12.654	5.2	138	4.1	118	10	12	3.9	1.1	1.2	2.1	1.8	1.7	40	1.2	783	100	60	28	350
nguyenthise	75	0	160	53	1.53	KKB	KKB	0	0	0	1	0	0	0	THA	3	80	130	80	0	0	bt	4.2	6.5	213	121	5	104	47	#NULL!	6.1	135	4	95	10	15	4.5	2.1	0.9	3.1	2.1	1.2	8	10	340	180	65	38	344
chauvanbinh	62	1	165	58	1.63	KKB	KKB	0	0	0	0	0	1	0	Gout	12	80	130	75	0	0	bt	3.8	7	212	110	4.5	120	56	#NULL!	6.1	135	4	102	15	20	5.2	2	1.1	3.1	2.1	0.9	12	8	519	175	66	36	512
dangcongnghia	60	1	170	60	1.68	220020310	TTTTNvaLM	0	0	0	0	0	0	1	0	12	90	150	80	0	#NULL!	bt	2.59	8.5	310	78	23	354	15	2.4	5.1	138	4.9	102	17	9	4.4	1.25	1.1	3.2	2	1.5	16	6.3	551.2	146	64	28	388
nguyenducduy	45	1	165	62	1.68	220020257	TTTTNvaLM	0	0	0	1	0	0	0	THA	24	80	130	80	0	0	bt	3.11	4.5	238	81	18	358	17	#NULL!	5.2	133	4	95	21	13	4	2.1	1.3	2.8	2.34	2.25	15	20.3	566.8	215	75.2	45	433
dothidao	61	0	150	53	1.47	222002648	Ngoai	0	0	0	1	0	1	0	THA, Soi than	24	90	130	80	0	0	bt	4.34	10.4	391	104	11.4	212	21	#NULL!	10.5	134	5.1	105	14	18	5	1.66	0.69	3.56	2.9	1.37	85.1	10	624.6	182	81.4	40	587
nguyenthitho	67	0	152	57	1.53	220021047	TTTTNvaLM	0	0	1	0	0	0	0	DTD	6	80	125	75	1	0	bt	3.41	9.5	391	104	15.7	284	15	1.978	6.7	139	4.3	114	54	30	8.74	2.81	1.53	5.93	1.87	2.1	12.9	6.1	279.9	78	45.4	16.5	295
lethilan	48	0	158	51	1.5	220024736	TTTTNvaLM	1	0	0	1	0	0	0	SLE, THA	24	97	167	100	1	1	bt co bot	4.24	16.29	647	82	14.3	200	25	#NULL!	5.3	140	3.2	110	18	17	7	4.75	0.94	3.43	2.04	1.63	6.5	5.2	1631	91	43.7	24.7	374
dangvanhieu	48	1	165	68	1.52	220225196	TTTTNvaLM	0	0	1	1	0	0	0	DTD, THA	108	100	200	120	1	0	bt	2.72	6.4	150	83	13.5	221	29	#NULL!	6.6	140.2	4.32	111.3	121.3	111.2	4.27	1.53	0.62	2.95	1.95	1.37	13.3	14.7	1013	117	64.8	25.7	450
phanvihoang	63	1	162	52	1.53	220020868	TTTTNvaLM	0	0	0	1	0	0	0	THA, Gout	36	78	160	90	0	0	bt	3.74	9.5	373	106	18.5	210	28	#NULL!	5.3	130	5.9	105	34	21	4.5	1.8	1.1	3.1	2.25	1.66	20.5	18.4	582.5	218	84.8	41.8	672
lothinhien	58	0	160	65	1.7	220226637	TTTTNvaLM	0	0	1	0	0	1	0	DTD, Soi than	60	80	130	80	0	1	daimau	5.76	11.65	342	128	12	174	27	#NULL!	8.89	139	3.8	109	22.6	21.4	5.8	2.1	0.9	3.7	2.32	1.2	8.1	15.2	186.9	233	73.2	38.2	568
ngothituyet	47	0	158	50	1.48	220023269	TTTTNvaLM	0	0	0	1	0	0	0	THA	14	72	170	100	1	0	bt	2.16	3.6	114	66	5.3	308	15	#NULL!	6.5	136	4.7	99	24	17	4.8	2.1	1.1	3.2	1.95	1.7	16.1	10	234	148	63.7	34	616
khucthithia	62	0	145	55	1.49	220026394	TTTTNvaLM	0	0	0	1	0	0	0	THA	84	90	120	70	1	1	bt	2.44	13	412	73	17	279	15	#NULL!	5.4	140	3.4	113	15	20	6.7	2.8	1.2	3.9	1.86	3	21	4.7	752	168	55	29.7	655
kieuthituyet	37	0	160	40	1.47	220247857	TTMDDULS	1	0	0	0	0	0	0	SLE	120	90	140	90	0	1	bt	2.9	8.7	293	91	16	297	17	0.046	4.5	140	3.6	107	20	7	4.3	2.1	1.2	2.8	2.2	1.08	8	15	350	210	65	35	345
nguyenvanthoai	53	1	168	65	1.67	220045134	TTTTNvaLM	0	0	0	1	0	0	0	THA, viem gan B	6	90	160	90	0	0	bt	4.2	9.1	305	129	11	254	24	#NULL!	6.1	142	3.6	107	23	19	4.4	1.1	1	2.5	2.25	0.9	9	12.5	1021	179	59	33	635
tieuxuanhoe	73	1	166	45	1.44	220246750	TTTTNvaLM	0	0	0	1	0	0	0	THA	3	80	180	100	0	0	bt	4.1	8.6	176	121	14.7	248	21	#NULL!	6.1	139	3.8	103	14	18	4.2	0.9	1	2.8	2.14	1.58	11	15.6	582	166	70	36.5	432
dovansau	51	1	163	72	1.78	KKB	KKB	0	0	0	0	0	1	0	soi nieu quan, cat than u	20	70	120	70	0	0	bt	3.7	7	330	127	20	307	19	#NULL!	6.1	132	4.5	105	22	18	5.4	2.8	1	2.6	2.3	1.6	14	77	534	161	70	41	432
mavantien	61	1	160	58	1.59	KKB	KKB	1	0	0	0	0	0	0	SLE	3	76	130	80	0	0	bt	3.2	10	101	97	14	310	19	#NULL!	4.5	139	4	101	23	33	5.2	2.4	1	3	2.1	1.7	31	9.6	391	165	65	33	412
nguyendinhthanh	47	1	165	65	1.71	KKB	KKB	0	0	0	0	0	1	0	Gout	12	74	130	80	0	0	bt	3.06	4.4	200	90	21	353	17	#NULL!	5.4	139	4.4	112	23	24	6.1	3.4	1	3.5	2.2	1.5	9	7	564	180	68	38	431
luongvanda	69	1	163	63	1.68	220046920	TTTTNvaLM	0	0	1	1	0	0	0	DTD, THA	3	80	180	100	0	1	bt	3.57	12.6	211	103	19.7	339	15	0.947	6.2	137	4	105	20	15	4.5	2.1	1.1	3.1	2.4	1.53	9	14	1308	222	81	47	460
nguyenvanchanh	68	1	170	70	1.85	220050511	TTTTNvaLM	0	0	1	1	0	0	0	DTD, THA	9	80	170	80	1	0	bt	2.64	6.9	293	72	25.6	362	15	#NULL!	7.1	137	4.6	102	26	30	6.2	3.6	0.9	3.6	2.05	1.4	15	4.2	851	147	59.6	25.8	456
nguyenthihang	41	0	160	50	1.42	220255314	TTTTNvaLM	0	0	0	0	0	0	1	0	3	80	130	80	1	0	thieu nieu	3.69	13.59	362	108	29.1	322	15	0.013	7.9	134	3.8	98	16	10	4.1	1.8	1	2.6	2.34	1.41	7	10.1	518	187	83.7	41	340
trieuthison	36	0	158	50	1.51	220055903	TTMDDULS	1	0	0	1	0	0	0	SLE, THA	96	190	90	100	1	0	bt	4.15	9.3	182	83	21.7	260	19	0.102	9.5	141	4.4	107	20	27	4.6	2.6	0.9	3.2	2.15	1.1	18	6.6	614	182	61	31	627
nguyenvancuong	65	1	165	60	1.66	221604598	VTM	0	0	1	1	0	0	0	DTD, THA	36	75	135	70	0	0	bt	3.3	10.23	383	94	9.9	194	29	#NULL!	7.2	130	3.9	96	20	25	3.9	2.4	0.72	2.08	1.94	1.5	11	6.1	420	190	66	34	474
phamthiluong	56	0	155	52	1.51	220055922	TTTTNvaLM	1	0	1	0	0	1	0	DTD, SLE, suy giap	60	90	90	60	0	1	bt	3.5	9.5	346	103	9.8	250	18	#NULL!	4.2	142	3.9	102	15	12	3.6	1.1	0.8	1.4	2.17	1.52	26	3.1	910.4	124	60	30	432
nguyenvanthiep	43	1	169	64	1.73	220221036	TTTTNvaLM	0	0	0	1	0	0	0	THA	84	90	170	90	1	0	bt	5.03	12.4	217	137	23.8	548	10	#NULL!	7.2	139	3.6	105	15.4	12.5	4.3	2.1	1	3.2	2.3	1.18	13	14	450	202	79	49.9	360
nguyenthimai	27	0	157	45	1.42	220017935	TTTTNvaLM	1	0	0	1	0	0	0	SLE, THA	12	99	190	130	1	0	bt	2.06	6.5	150	69	15	386	13	#NULL!	4.5	138	4.9	106	13	5	4.4	2.3	1.1	3.1	2.07	2.06	9.4	25.4	265	175	69	34.2	236
dinhminhduy	42	1	167	52	1.55	220018897	TTTTNvaLM	0	0	0	1	0	0	0	THA	36	70	150	90	0	0	vo nieu	3.25	3.87	313	89	12.4	784	7	#NULL!	5.2	137	4.2	107	10	11	3.3	1.8	1.2	2.3	2.3	1.18	15	7.1	20.5	292	79	49	228
maiduclong	40	1	165	67	1.74	220018379	TTTTNvaLM	0	0	0	1	0	0	0	THA	84	70	160	100	1	0	vo nieu	3.09	4.6	208	96	16.6	989	5	#NULL!	6.9	136	2.9	91	11	10	3.1	2.83	1	1.48	1.84	1.6	18	11.1	255.6	157	64.3	34.2	344
buithithuc	70	0	150	52	1.47	220019790	Vien Tim mach	0	0	1	0	0	0	0	DTD	12	72	165	75	1	0	vo nieu	3.86	14.5	288	99	9	386	10	7.06	20	128	5.1	87	23	20	4	1.6	1.1	2.2	1.8	1.6	26	7	456	180	64	35	654
phamxuantruong	68	1	168	48	1.5	220223358	VTM	0	0	0	1	0	0	0	THA	12	78	160	90	0	0	thieu nieu	3.66	7.3	200	119	5.4	477	10	#NULL!	7.88	141	3.8	98	26.3	12.3	3.5	1.8	1	1.9	1.7	1.9	43	7.5	651	192	68	36	262
vuduytrong	74	1	160	58	1.67	220224013	TTTTNvaLM	0	0	0	1	0	0	0	THA	24	90	130	70	0	1	thieu nieu	2.43	5.5	89	83	9.3	420	14	0.515	6.3	131	3.8	94.5	90.6	77	4.6	2.3	0.9	3.2	3.16	1.6	24	23.9	3104	101	119.8	24.8	512
ledohuong	24	0	161	58	1.61	220020553	TTTTNvaLM	1	0	0	1	0	0	0	SLE, THA	36	100	170	80	1	0	bt	3.15	5.5	105	91	26.9	353	13	#NULL!	5.7	140	3.6	106	38	61	5.1	1.8	1.2	3	2.05	1.4	9.2	12	320	210	71.6	37.7	623
thieuminhquang	43	1	167	75	1.84	220020890	TTTTNvaLM	0	0	0	1	0	0	0	THA	3	85	150	100	0	0	bt	3.27	16.4	439	92	20	748	7	#NULL!	5.2	136	4.6	101	37	40	6.4	3.3	1.1	3.4	1.8	1.6	26.4	15.6	1085	181	75.3	45.4	503
nguyenvanthoan	80	1	170	70	1.8	220020604	TTTTNvaLM	0	0	1	1	0	0	0	DTD, THA	156	78	150	90	1	0	bt	3.67	9.4	241	103	18	410	11	#NULL!	5.2	138	3	101	11	9	6.3	2.1	1.2	3.8	1.9	1.7	8	7	257	180	74.1	41.3	445
nguyenvanphuc	42	1	165	62	1.68	220224767	TTTTNvaLM	0	0	0	1	0	0	0	THA	168	76	120	80	0	1	vo nieu	3.2	3.87	212	89	12.9	980	5	3.552	5.6	134	3.9	86	20	8	3.2	1.8	1	2.7	2.52	1.56	8	7	670	165	72.1	40.6	455
phamvanthien	60	1	165	62	1.68	220021076	TTTTNvaLM	0	0	1	0	0	0	0	DTD	4	89	200	90	1	1	bt	2.97	9.2	302	87	29	530	9	1.085	4.7	135	5.1	104	57	73	2.3	0.8	0.9	1.06	2	1.52	35	6	304	183	63	34	648
dinhxuanhai	62	1	162	60	1.64	220019079	TTTTNvaLM	0	0	0	1	0	0	0	THA	48	104	180	100	1	0	thieunieu	2.67	4.9	181	88	33	1185	3	9.3	6.3	135	3.9	96	32	29	6.5	3.1	1.2	3.1	2	3.79	128	20.7	301.2	205	61	34.1	400
phungvanphuc	62	1	163	50	1.52	220225286	TTTTNvaLM	0	0	1	0	0	1	0	DTD, Gout, soi than	168	70	160	75	0	0	bt	3.55	5.9	144	99	24.1	511	10	#NULL!	7.6	145	4.5	108.4	23.4	22	5.8	3.2	1.1	2.8	2.09	1.5	11	13.4	363	182	71.1	38.5	439
nguyenlequan	42	1	173	110	2.22	220224914	TTTTNvaLM	0	0	0	1	0	0	0	THA	36	95	130	80	1	0	bt	2.66	10.5	218	81	18.5	702	8	0.345	5.2	134	3.6	98	16	21	5.06	1.8	1.3	3.05	1.92	2.08	47.8	10.8	192.9	172	75.3	45.4	343
tranthimua	91	0	150	40	1.3	220225378	TTTTNvaLM	0	0	0	1	0	0	0	THA	3	92	150	70	0	1	dai mau,thieun	1.57	9.69	235	45	16	643	4	1.317	8.9	125	5.4	97	21	25	3.2	2.5	0.9	3.1	2.07	1.72	21	3.3	214.2	172	67.7	37.7	400
tranthimen	36	0	155	43	1.36	220021605	TTTTNvaLM	1	0	0	0	0	0	0	SLE	36	80	153	80	0	0	thieu nieu	4.22	8.2	320	122	12.4	533	8	#NULL!	4.7	139	5.5	97	14	9	3.1	1.5	1	2.1	1.8	1.6	20	7	854	190	67	36	344
danghongkinh	60	1	170	74	1.85	220021259	TTTTNvaLM	0	0	1	1	0	0	0	DTD, THA	48	80	180	100	0	0	bt	3.33	6.7	228	98	23.5	595	8	#NULL!	12.3	132	4.2	93	20	16	5.4	3.1	0.9	2.8	1.92	1.26	43.7	9.1	611.5	201	72.6	38	495
vuhuuthang	70	1	168	65	1.74	220021800	TTTTNvaLM	0	0	0	1	0	0	0	THA	48	70	120	70	0	0	thieu nieu	3.5	8.6	193	109	32	744	6	#NULL!	4.6	140	4.7	108	21	18	4.28	2.75	0.76	3.09	2.19	1.5	14.4	30.7	928.1	188	69.4	35	284.3
hoangthibao	75	0	145	40	1.27	220021774	TTTTNvaLM	0	0	0	0	0	1	0	Soi than	72	96	130	70	0	0	bt	2.16	8	235	69	41.2	879	3	#NULL!	14.4	137	3.8	104	21	11	3.2	1.1	1.1	2.1	3.1	1.46	43	5.4	530.2	187	73.6	42.6	322
dinhvantrung	28	1	163	80	1.86	220021680	TTTTNvaLM	0	0	0	1	0	0	1	THA	48	80	160	90	1	1	bt	3.02	10.8	272	75	60.9	1297	3	2.31	5.8	136	3	97	20	22	5.58	1.78	1	3.6	1.93	3.35	74	6	474.9	211	71.4	35.5	797
huavandong	31	1	167	47	1.51	220024595	TTTTNvaLM	0	0	0	1	0	0	0	THA, Thalassemia	48	90	150	90	0	0	bt	3.54	7.21	156	69	37.9	664	9	0.47	5.6	140	4.3	114	14	10	5.2	2.1	1.1	3.3	1.84	1.55	41	6.6	640.8	154	69.3	39.1	981
vithisay	32	0	150	40	1.29	220022385	TTTTNvaLM	0	0	0	0	0	0	1	0	3	80	160	100	1	0	bt	3.45	5.49	312	97	15	721	6	#NULL!	5.4	139	5.6	107	23	11	5.2	2.8	1.1	3.1	1.59	1.35	106.2	20.3	46.2	212	70	37	583
dothithom	58	0	156	65	1.68	220226868	TTTTNvaLM	0	0	1	0	0	0	0	DTD	60	80	160	80	1	0	bt	3.8	7.2	219	98	25	605	6	#NULL!	6.9	137	5.3	103.8	23	17	5.6	2.5	0.9	3.5	2.2	1.61	34	14.7	496.7	172	74.8	38.2	601
vuthitinh	65	0	150	66	1.65	220022798	TTTTNvaLM	0	0	0	0	0	0	1	0	156	80	130	75	0	0	vo nieu	4	8.5	192	90	18.4	909	4	#NULL!	6.3	133	3.5	86	33	39	4.6	2.6	1	2.3	2.62	1.61	34	15.1	1832	172	78.4	38.2	601
phanduythanh	32	1	160	57	1.59	220227078	TTTTNvaLM	0	0	0	1	0	0	0	THA	72	60	170	100	1	0	thieu nieu	2.76	15.1	552	81	39	1673	3	#NULL!	5.5	137	3.7	95.9	23.4	20.1	4.2	1.9	1.2	2.9	1.83	2.2	38.9	10.6	977.4	198	59.5	31.3	828
nguyenthilinh	29	0	150	47	1.4	220022291	TTTTNvaLM	0	0	1	0	0	0	0	DTD	5	99	115	80	1	0	bt	3.11	11.4	595	88	35.5	398	12	0.6	16.2	137	2.8	103	15	4	10	11.7	1.8	3.52	1.99	1.55	34.5	8.9	274.3	130	60.4	25.3	400
tranvanphuong	66	1	155	65	1.6	222505456	TTTTNvaLM	0	0	0	1	0	0	0	THA	36	65	130	80	0	0	bt	2.62	11.1	437	81	28.2	662	7	#NULL!	6.7	142	4.3	104	14	14	6.2	2.9	1.2	3.7	2.03	1.6	28.2	5.6	157.1	178	67.6	34.7	495
tranthanhphong	29	1	174	88	2.06	220227873	TTTTNvaLM	0	0	0	1	0	1	0	THA, Soi than	3	90	160	90	0	0	bt	2.97	8.6	76	91	29.8	757	8	#NULL!	5.6	141	2.4	101	20	25	5.1	3.1	1	3.5	2.05	1.56	41.9	10.8	1126	221	63.5	35.8	743
nguyenthilinh	58	0	158	56	1.56	221601702	VTM	0	0	0	1	0	0	0	THA	12	80	180	90	0	0	bt	1.79	11.2	267	50	12	380	11	#NULL!	5.7	131	3.3	96	30	41	2.38	1.7	0.91	0.7	1.9	1.13	14	10.7	320.8	210	66	34	671
phamvanbong	39	1	160	48	1.46	220230898	TTTTNvaLM	0	0	0	1	0	0	0	THA	120	89	150	90	0	1	vo nieu	3.01	2.21	46	82	20	835	6	4.61	6.2	142	4.5	105	19	8	4.1	2	1.2	3.3	1.82	1.98	21	10.8	1403.6	135	58.6	32.4	600
nguyentuananh	45	1	160	67	1.73	222505536	TTTTNvaLM	0	0	1	1	0	0	0	DTD, THA	4	80	160	80	1	0	bt	3.96	10.26	291	116	18	483	12	0.77	9.2	138	4	99	14	13	8.8	8.6	0.78	4.2	2.08	1.46	11	7	766	200	71.3	35.5	570
vuthihue	51	0	162	49	1.48	220023845	TTTTNvaLM	1	0	0	0	0	0	0	SLE	72	87	140	90	1	0	bt	3.26	9.26	99	109	37.2	552	7	1.1	8.3	139	5.2	111	24	22	5.8	3.6	0.9	3.8	2	1.48	16	7	433	189	48.1	28.9	555
buitrongluan	22	1	174	68	1.81	220230371	TTTTNvaLM	0	0	0	1	0	0	0	THA	3	100	170	120	0	0	thieu nieu	2.2	7.6	38	66	34	1129	5	16.1	9.2	136	4.5	97	14	16	4.8	2.1	1	3.2	2	1.5	18	7	421	231	71	37	542
nguyenngochinh	62	1	150	45	1.37	220230119	TTTTNvaLM	0	0	0	0	0	0	1	0	121	100	150	70	0	1	vo nieu	4.53	19.2	372	100	40.2	925	5	4.768	6.8	134	4.5	91.2	20.3	14.9	4.2	2.3	1	3	2.32	1.5	17	9	400	210	65	31	421
hoangthisau	65	0	157	55	1.55	220025529	TTTTNvaLM	0	0	0	1	0	0	0	THA	121	87	185	100	0	1	thieunieu	3.9	5.4	185	117	9.5	865	4	0.2	10.3	122	2.7	83	38	14	4.1	2.2	1.1	2.7	1.97	1.66	34	7.8	452	201	68	36	319
vuthihang	25	0	150	37	1.24	220023834	TTTTNvaLM	0	0	0	1	0	0	0	THA	3	100	170	120	1	0	bt	2.32	8.7	127	51	24	629	7	#NULL!	6.1	140	4.9	105	28	37	6.5	3.2	1	3.6	2.05	2.32	31	7.6	17.2	260	63.4	32.5	456
vuvietthai	33	1	172	50	1.55	220026523	TTTTNvaLM	0	0	0	1	0	0	0	THA	120	90	160	90	0	0	thieu nieu	2.72	5.1	221	85	23	717	8	0.226	6.3	139	5.2	96	5	5	6.2	3.1	0.9	3.6	1.84	1.5	14	11.2	294.7	151	75.2	42.3	#NULL!
tranvanninh	32	1	167	59	1.65	220026540	TTTTNvaLM	0	0	0	1	0	0	0	THA	3	82	170	100	1	0	thieu nieu	3.1	6.6	81	88	23	1297	4	#NULL!	5.1	137	4.9	97	35	27	5.1	2.8	1.1	3.2	1.88	1.7	32	8	654	201	66	35	567
tranthiphung	67	0	145	43	1.32	220026652	TTTTNvaLM	0	0	0	1	0	0	0	THA	36	90	150	90	0	0	thieunieu	3	8.2	242	87	20	819	5	#NULL!	8.4	136	3.6	92	12	28	3.8	2.1	0.8	2.1	2.2	1.7	20	17	1019	219	71	42	512
tranthihuong	73	0	156	64	1.64	220229061	TTTTNvaLM	0	0	1	1	0	0	0	DTD, THA	12	89	170	90	0	1	bt	3.36	11.9	265	93	30.1	358	10	1.806	6.2	138	3.2	96	18	12	4.3	2.8	1.1	2.3	2.34	1.5	15	3.7	296.8	126	69.7	37.7	568
luuthithanhphuong	37	0	150	45	1.37	222002934	TTTTNvaLM	0	0	0	0	0	1	0	Viem gan B	3	90	150	90	0	0	thieu nieu	2.04	6.9	109	60	24	1115	4	#NULL!	7.1	128	4.2	91	19	14	4.3	2	1.1	3.2	2.09	1.5	21	20	414.9	185	60.3	36.3	432
dovandang	39	1	165	60	1.66	220025337	TTTTNvaLM	0	0	0	0	0	0	1	0	4	86	150	80	0	0	thieu nieu	2.34	8.7	76	69	15	705	8	0.22	5.9	139	3.9	99	42	40	5.1	2.1	1.2	3.2	1.63	1.8	17	31.6	1011.3	180	64.7	36.1	742
dovanthanh	46	1	157	55	1.55	220228778	TTTTNvaLM	0	0	0	1	0	0	0	THA	72	98	170	100	0	1	thieunieu	3.71	7.1	179	102	27.1	716	7	2.547	6.5	144	5.2	101	25	30	4.1	2.6	1	3	1.99	1.6	17	6	856	190	64.5	31.7	453
daothihien	79	0	158	54	1.54	220027675	TTTTNvaLM	0	0	1	1	0	0	0	DTD, THA	84	80	170	100	1	0	thieunieu	2.38	4.4	92	76	31	546	6	0.63	18.7	136	4.5	106	13	20	6.5	3.8	0.9	3.4	1.78	1.8	34	16.4	859	149	50.9	23.7	654
dothixuan	57	0	158	63	1.66	220027512	TTTTNvaLM	0	0	0	1	0	1	0	THA, Soi than	3	100	105	80	1	0	bt	3.8	6.7	180	103	22	375	11	#NULL!	4.8	133	3.7	91	29	91	4.7	2.1	1	2.9	1.8	1.98	43	5.6	1121	184	69	33	453
buingocdoai	62	1	160	54	1.55	220027622	TTTTNvaLM	0	0	0	1	0	0	0	THA	60	73	135	90	0	0	bt	3.69	5.7	239	109	26.2	397	13	#NULL!	6.5	136	4.4	92	25	20	4.6	2.2	1.3	3.3	1.8	1.6	24	7	563	185	70	39	433
nguyenthilien	54	0	160	50	1.5	220027192	TTTTNvaLM	0	0	0	1	0	0	0	THA	60	87	160	80	0	0	bt	2.7	5.2	166	79	33.7	835	4	#NULL!	5.5	141	5.8	106	15	13	4.8	1.9	1.2	2.3	2.15	2.67	30	15.9	655.7	171	77.1	42.1	566
dangduynguyen	46	1	165	65	1.73	220027668	TTTTNvaLM	0	0	0	1	0	0	0	THA	3	80	150	80	0	0	co bot	2.66	9.2	222	77	29	625	8	#NULL!	6.4	135	4.6	103	12	15	5	2.4	1.2	3	2.03	1.46	21	5.1	361.6	156	65.4	29.7	642
hoangthidao	34	0	150	46	1.38	220025161	TTTTNvaLM	0	0	0	1	0	0	0	THA	84	90	95	60	0	1	thieu nieu	3.11	14.2	277	86	13	811	5	3.103	4.2	131	2.9	87	20	30	2.7	2.1	0.9	3.1	2.35	2.1	21	3.8	332.6	130	70.9	27.6	347
nguyenvanlam	58	1	160	57	1.59	220027569	TTTTNvaLM	0	0	0	1	0	1	0	THA, Soi than	3	90	160	90	0	1	bt	3.92	6.1	349	114	27.9	741	6	#NULL!	8.6	132	4.1	96	14	11	6.1	3.4	1.1	3.4	2.4	1.89	11	10.4	507.9	194	75.7	38.2	534
luongthidung	26	0	163	53	1.56	220027382	TTTTNvaLM	0	0	0	1	0	0	0	THA	24	92	150	100	1	0	bt	3.12	9.2	206	89	38.1	572	8	#NULL!	5	140	4.8	110	8	7	2.55	2.37	0.77	1.02	2.05	1.6	14	9.7	143	195	68.4	37.5	268
dinhtrongtrung	24	1	178	60	1.75	220027592	TTTTNvaLM	0	0	0	0	0	0	1	0	3	90	130	90	0	0	bt	3.49	12.6	262	104	32.8	670	9	#NULL!	5	138	3.9	104	16	21	7.97	4.4	0.96	5.01	2.1	1.81	12	19.5	802.3	183	58.5	32.7	500
dangthila	55	0	155	38	1.28	220027204	TTTTNvaLM	0	0	0	1	0	0	0	THA, soi nieu quan	96	80	120	80	0	0	bt	3.48	6.5	219	87	25.6	533	7	#NULL!	5.3	137	4.6	100	37	61	3	2.3	1.1	2.5	2.45	1.6	10	41.1	5650	198	79.7	44.5	546
phanthidoan	53	0	148	48	1.39	220027694	TTTTNvaLM	0	0	1	1	0	0	0	DTD, THA	120	87	170	100	0	0	bt	3.25	11.04	234	90	25	710	5	1.151	4.9	130	4.3	100	42	58	4.5	2.5	0.9	3.5	2.07	2.4	17	15.2	261.3	200	64.3	33.9	473
phamvanhung	61	1	160	68	1.74	220228143	TTTTNvaLM	0	0	1	0	0	0	0	DTD	36	89	130	80	0	0	thieunieu	2.21	5.8	155	68	12.7	765	6	0.16	10	141	4.3	104	15	17	6.4	2.8	1.1	3.5	2.23	1.5	12	13.8	907.9	187	65	34	512
phamquanghuy	24	1	157	47	1.43	220022762	TTTTNvaLM	0	0	0	1	0	0	0	THA	84	89	145	90	0	1	bt	2.98	3	111	94	11.2	794	7	3.682	6.5	139	4.9	91	19	12	4.1	2.1	1.1	3.1	1.9	2.2	14	5	1718	163	58	28	542
nguyentiennhuong	38	1	170	60	1.67	220027636	TTTTNvaLM	0	0	0	0	0	0	1	0	84	82	100	60	0	1	vonieu	3.11	6.8	281	94	18.8	1026	5	1.888	6	135	3.2	89	23	19	3.1	1.8	0.9	2.1	1.8	2.1	34	6	627	180	82.1	32.7	433
vuvietthanh	58	1	168	54	1.6	220027732	TTTTNvaLM	0	0	0	0	0	1	0	xo gan	7	80	130	80	0	0	bt	3.13	4.2	146	77	31.9	440	12	0.55	5.1	139	3.9	104	34	24	3.1	1.55	0.9	3.3	2.12	1.5	9	13.6	564.8	228	70.4	35.8	452
trieuthita	36	0	150	41	1.3	220028067	TTTTNvaLM	0	0	0	1	0	0	0	THA	72	84	140	70	0	0	bt	2.77	6.4	262	81	27.5	732	6	#NULL!	6.7	131	4.1	93	26	40	4.2	2.3	1	2.8	1.49	1.8	21	14.3	295	138	68	37	605
dongthiha	63	0	155	55	1.54	220028002	TTTTNvaLM	0	0	0	1	0	1	0	THA, Soi than	264	77	160	80	0	0	vonieu	3.16	7.3	135	100	26	926	4	2.304	5.8	136	5.7	101	19	21	4.5	2.1	1	2.6	2.4	2.3	16	6.6	1004	151	73	32	532
nguyenthibuoi	38	0	160	58	1.61	220027753	TTTTNvaLM	0	0	0	1	0	0	0	THA	96	86	130	80	0	0	bt	2.74	6	223	79	18.8	576	7	#NULL!	5.4	135	4.7	99	45	38	3.7	1.2	0.9	2.1	2.14	2.22	15	7.8	97.9	195	75.4	40.7	549
hathinhuan	34	0	165	50	1.51	220230809	TTTTNvaLM	0	0	0	0	0	0	1	0	48	87	130	80	1	0	thieunieu	3.39	7.4	60	71	19	500	9	#NULL!	6	139	3.7	104	14	9	8.47	3.41	0.9	6	1.88	1.74	34	19.8	941.7	100	40.6	15.2	419
levantuan	62	1	165	57	1.62	220232223	TTTTNvaLM	0	0	0	1	0	1	0	THA, Soi than	3	76	170	100	0	1	bt	3.76	9.3	119	116	21	483	10	6.416	5.94	136	4.5	100.1	20.5	18.5	5.2	3.2	1	3.3	2.06	1.51	23	5.6	962.4	125	54.6	28.4	434
ngotienke	89	1	145	45	1.34	220036936	TTTTNvaLM	0	0	0	1	0	0	0	THA, Gout	48	80	140	80	0	0	thieunieu	2.48	7.8	185	69	20	406	11	7.002	6.2	139	3.7	99	15	20	5.4	2.7	1.2	3.4	2.2	0.47	10	6.9	839	130	67	34	300
phamthiyen	31	0	161	58	1.61	220034650	TTTTNvaLM	0	0	0	1	0	0	0	THA	3	100	160	100	1	0	thieu nieu	2.55	8.3	218	76	27.8	959	4	0.153	6.1	137	3.7	94	12	15	4.3	2.2	1.2	3.1	2	1.6	74	17	389	165	68	35	626
hoangvanhuu	56	1	160	55	1.56	220040540	TTTTNvaLM	0	0	0	1	0	0	0	THA	11	83	180	100	0	0	vo nieu	2.5	9	183	76	19	652	8	#NULL!	11	130	6.9	92	27	11	4.6	2.1	0.9	2.6	2.2	3.5	45	18	614	162	60	34	610
tranthicam	80	0	146	50	1.28	KKB	KKB	0	0	0	0	0	1	0	Soi than	12	75	130	80	0	0	bt	3.4	8.1	306	107	15	326	12	#NULL!	5.8	134	3.8	100	22	13	3.9	2	1	1.7	1.9	1.6	15	12.8	432	160	82	39	436
lethithuy	35	0	153	36	1.26	220046276	TTMDvaDULS	1	0	0	0	0	0	0	SLE	120	95	120	80	0	0	bt	3.16	8.9	227	100	16	377	12	0.09	4.3	130	4.2	99	21	11	4.5	2.1	1.1	3.1	2.4	1.36	10	5	768	189	62	39	322
nguyenhuutrung	48	1	167	62	1.7	220248634	TTTTNvaLM	0	0	0	1	0	1	0	THA, Gout	6	90	180	120	0	0	bt	3	6.8	170	90	30	751	7	0.725	5.8	140	4.3	111	26	20	5.1	2.3	1.2	3.2	1.94	1.6	34	12.7	1128	147	66.4	33.7	540
kieuvanhung	43	1	170	56	1.63	221478809	TTTTNvaLM	1	0	0	1	0	1	0	SLE, THA, Thalassemia	4	100	120	70	0	0	bt	3.46	10	185	60	26	444	13	#NULL!	4.5	135	5.4	100	77	90	5.1	2.4	1.1	3	1.9	2.5	19	4.6	3124	130	61	32	456
[truncated: 82 more columns]
